# Supplementary material for: An analysis of the perceived causes leading to task-failure in resistance-exercises
Source: PeerJ. 2020 Jul 27;8:e9611. doi: 10.7717/peerj.9611 (PMC7391967; doi:10.7717/peerj.9611)
Supplement: Data S1 [file peerj-08-9611-s001.xlsx]

## Sheet: גיליון1
subject_num	age	gender	years_in_strength_training	mean_workouts_per_week	height	weight	knee_angle	number_of_spunges	height_safety_bench	height_holders_bench	height_safety_squat	height_holders_squat	RM1Bench	dip (m)	RM1Squat	dip (m)
3	33	m	3	3	184	84.4	118	3		12	19	6	92.5		132.5
4	29	m	10	3	177	78.3	125	2.5			18		105		150
5	32	f	1.5	4	175	75	125	2.5			18		40		70
6	23	f	2	4	172	67.4	115	2.5			18		47		55
7	30	f	3	2	170	68.3	125	2.5		12	17		60		100
8	31	m	12	5	171	85.7	113	2.5		12	17	5	110		152.5
9	29	f	8	3	169	68.4	122	2.5		12	17		50		87.5
10	34	f	1.1	2	157	54.3	119	2			16		31		55
11	38	f	6	5	156	53	115	2			16	5	45		80
12	34	m	10	4	173	73.5	123	2.5		11	17		130		130
13	35	m	18	3	180	76.1	113	2.5			18		90		124.5
14	30	m	5	3	185	81.8	110	3.5		13	18	7	95		100
15	30	f	5	3	167	52	125	2.5			17		32.5		65
16	22	m	5	4	170	77.5	122	2.5					95		112.5
17	29	m	13	4	175	75.5	115	2.5			17		115		130
18	28	m	10	2	181	74.8	115	3			18		75		100
19	24	m	8	4	168	82..5	115	2.5			17		105		100
20	27	f	4	4	170	61.9	125	2.5		11	18		43.5		77.5
21	28	f	5	1	167	67.2	108	3			17		59		67
22	25	f	2	4	167	59.6	123	2			17		42		85
23	37	m			167	71.7	130	2			17		95		155
24	27	f

## Sheet: Sheet1
15	8
14	7
16	12
16	11
	15
	12
