# Supplementary material for: An analysis of the perceived causes leading to task-failure in resistance-exercises
Source: PeerJ. 2020 Jul 27;8:e9611. doi: 10.7717/peerj.9611 (PMC7391967; doi:10.7717/peerj.9611)
Supplement: Data S2 [file peerj-08-9611-s002.xlsx]

## Sheet: Sheet 1
subject_num
